# Supplementary material for: DNA methylation of distal regulatory sites characterizes dysregulation of cancer genes
Source: Genome Biol. 2013 Mar 12;14(3):R21. doi: 10.1186/gb-2013-14-3-r21 (PMC4053839; doi:10.1186/gb-2013-14-3-r21)
Supplement: Additional file 2 — Data file. A CSV file (3.3 MB) denoting CpG position and gene symbols for the 118,417 CpG-gene pairs that obtained score >0.75. [file gb-2013-14-3-r21-S2.CSV]

CpG-gene pairs with score >0.75
Chromosome	CpG Position (hg19)	Gene Symbol	Score
chr1	753377	MXRA8	0.8464
chr1	753377	SDF4	0.7536
chr1	799187	SSU72	0.775
chr1	838301	ATAD3C	0.7607
chr1	842096	ISG15	0.7571
chr1	845246	MXRA8	0.7929
chr1	845246	PLEKHN1	0.7607
chr1	845255	MXRA8	0.8393
chr1	845255	MIB2	0.7607
chr1	845270	MXRA8	0.825
chr1	845270	MIB2	0.7893
chr1	845277	MXRA8	0.8536
chr1	845277	MIB2	0.7893
chr1	845277	PLEKHN1	0.7643
chr1	845278	MXRA8	0.8607
chr1	845278	PLEKHN1	0.85
chr1	845278	MIB2	0.7964
chr1	845311	MXRA8	0.7964
chr1	845312	MXRA8	0.875
chr1	845312	SDF4	0.7964
chr1	845335	MXRA8	0.8607
chr1	845335	MIB2	0.8393
chr1	845338	MXRA8	0.7929
chr1	845340	MXRA8	0.85
chr1	845340	MIB2	0.7714
chr1	845340	SCNN1D	0.7536
chr1	845366	MXRA8	0.8893
chr1	845366	MIB2	0.8179
chr1	845369	MXRA8	0.8679
chr1	845369	MIB2	0.7821
chr1	845372	MXRA8	0.775
chr1	845372	PLEKHN1	0.7679
chr1	845376	MXRA8	0.7964
chr1	845376	PLEKHN1	0.7821
chr1	845376	MIB2	0.7714
chr1	845376	SDF4	0.7679
chr1	845389	MXRA8	0.7714
chr1	845400	MXRA8	0.8
chr1	845407	MXRA8	0.7857
chr1	845408	MXRA8	0.8036
chr1	845430	MXRA8	0.7964
chr1	845810	MXRA8	0.8393
chr1	845811	MXRA8	0.7964
chr1	845878	MXRA8	0.8
chr1	845935	MXRA8	0.775
chr1	848507	MXRA8	0.7714
chr1	848609	CDK11A	0.7786
chr1	855445	PLEKHN1	0.7893
chr1	856914	PLEKHN1	0.7643
chr1	860008	MXRA8	0.8036
chr1	869369	PLEKHN1	0.7821
chr1	872235	NOC2L	0.7536
chr1	879509	MXRA8	0.7607
chr1	879959	MXRA8	0.8107
chr1	883417	PLEKHN1	0.7964
chr1	886440	MXRA8	0.7679
chr1	892704	ISG15	0.7643
chr1	895135	MXRA8	0.8036
chr1	896763	MXRA8	0.7679
chr1	897500	CALML6	0.7536
chr1	897591	CALML6	0.7964
chr1	902653	PLEKHN1	0.7643
chr1	905989	MXRA8	0.8571
chr1	906433	MXRA8	0.7536
chr1	906464	MXRA8	0.7571
chr1	906471	MXRA8	0.8179
chr1	906493	MXRA8	0.7929
chr1	906494	CALML6	0.7571
chr1	906494	MXRA8	0.7571
chr1	906496	MXRA8	0.8
chr1	906505	MXRA8	0.7821
chr1	907618	NCRNA00115	0.8214
chr1	907639	NCRNA00115	0.8429
chr1	909405	NCRNA00115	0.7893
chr1	910224	SDF4	0.7571
chr1	914764	NCRNA00115	0.7857
chr1	916063	MXRA8	0.7714
chr1	916070	MXRA8	0.7607
chr1	916174	MXRA8	0.8286
chr1	917119	NCRNA00115	0.7536
chr1	932336	NCRNA00115	0.7571
chr1	932377	NCRNA00115	0.8071
chr1	940783	MXRA8	0.7571
chr1	941283	MXRA8	0.8143
chr1	942295	PLEKHN1	0.775
chr1	942452	PLEKHN1	0.8143
chr1	942472	PLEKHN1	0.7857
chr1	942489	PLEKHN1	0.7536
chr1	942498	PLEKHN1	0.7929
chr1	949893	CALML6	0.7536
chr1	950733	MXRA8	0.7643
chr1	954619	PLEKHN1	0.775
chr1	958352	CDK11A	0.7786
chr1	960550	PLEKHN1	0.7821
chr1	960551	PLEKHN1	0.7607
chr1	960551	FLJ39609	0.7571
chr1	960762	PLEKHN1	0.7714
chr1	962651	CDK11A	0.775
chr1	967562	CDK11A	0.7536
chr1	967968	TNFRSF4	0.7536
chr1	969745	MXRA8	0.7786
chr1	969826	ACAP3	0.7964
chr1	969948	MXRA8	0.8214
chr1	969949	MXRA8	0.8036
chr1	975498	MXRA8	0.7714
chr1	975499	MXRA8	0.775
chr1	975550	MXRA8	0.8214
chr1	975552	MXRA8	0.7679
chr1	975562	MXRA8	0.7607
chr1	975668	MXRA8	0.775
chr1	975855	MXRA8	0.7607
chr1	976707	MXRA8	0.9286
chr1	976707	MIB2	0.7607
chr1	977003	MXRA8	0.8464
chr1	986215	NADK	0.8036
chr1	986234	NADK	0.7607
chr1	990095	CALML6	0.7607
chr1	990557	NCRNA00115	0.7893
chr1	990742	NCRNA00115	0.775
chr1	996183	MXRA8	0.7821
chr1	996183	SAMD11	0.7536
chr1	1002069	NCRNA00115	0.7607
chr1	1003851	TNFRSF4	0.8071
chr1	1003851	TTLL10	0.7821
chr1	1003851	TNFRSF18	0.7536
chr1	1016471	MXRA8	0.7964
chr1	1018019	NADK	0.7536
chr1	1018104	MXRA8	0.8036
chr1	1046050	PLEKHN1	0.7536
chr1	1050562	MXRA8	0.8929
chr1	1050562	PLEKHN1	0.8321
chr1	1050562	KLHL17	0.7893
chr1	1050562	CDK11A	0.7857
chr1	1052887	NCRNA00115	0.8179
chr1	1052887	ATAD3A	0.7821
chr1	1052949	NCRNA00115	0.7964
chr1	1061584	MXRA8	0.8429
chr1	1067164	NCRNA00115	0.7964
chr1	1067224	CDK11A	0.7964
chr1	1067398	SDF4	0.8357
chr1	1067398	MXRA8	0.8143
chr1	1072198	PLEKHN1	0.8036
chr1	1072198	CALML6	0.7893
chr1	1072371	CALML6	0.8357
chr1	1072371	PLEKHN1	0.7893
chr1	1072570	PLEKHN1	0.8357
chr1	1072570	CDK11A	0.8071
chr1	1072570	TNFRSF18	0.7679
chr1	1072570	SAMD11	0.7607
chr1	1072643	CALML6	0.8321
chr1	1072643	PLEKHN1	0.8107
chr1	1072643	MXRA8	0.7786
chr1	1072657	MXRA8	0.7643
chr1	1072773	MXRA8	0.7571
chr1	1072903	CALML6	0.7857
chr1	1072903	PLEKHN1	0.7679
chr1	1076396	MXRA8	0.7714
chr1	1076432	PLEKHN1	0.8214
chr1	1077127	MXRA8	0.8071
chr1	1077201	MXRA8	0.7786
chr1	1077205	MXRA8	0.8071
chr1	1078296	MXRA8	0.7893
chr1	1080262	MXRA8	0.7643
chr1	1080295	MXRA8	0.8321
chr1	1080295	MIB2	0.7857
chr1	1084473	NCRNA00115	0.7643
chr1	1086311	MXRA8	0.7786
chr1	1086330	MXRA8	0.7607
chr1	1091715	FLJ39609	0.7714
chr1	1093381	MXRA8	0.775
chr1	1093394	TNFRSF18	0.7821
chr1	1093458	PLEKHN1	0.8036
chr1	1093458	CALML6	0.7857
chr1	1093458	TNFRSF18	0.7821
chr1	1093941	PLEKHN1	0.8429
chr1	1093941	TTLL10	0.7714
chr1	1094081	PLEKHN1	0.8321
chr1	1096365	MXRA8	0.7786
chr1	1096688	MXRA8	0.7893
chr1	1097199	MXRA8	0.7643
chr1	1097213	MXRA8	0.8679
chr1	1097213	MIB2	0.7536
chr1	1097232	MXRA8	0.7964
chr1	1097233	MXRA8	0.7536
chr1	1097271	MXRA8	0.775
chr1	1098071	PLEKHN1	0.7893
chr1	1098103	PLEKHN1	0.8
chr1	1098109	PLEKHN1	0.7857
chr1	1098127	PLEKHN1	0.7929
chr1	1098131	PLEKHN1	0.8857
chr1	1098131	TNFRSF18	0.8571
chr1	1099167	PRKCZ	0.7607
chr1	1100031	PLEKHN1	0.7821
chr1	1100034	PLEKHN1	0.7571
chr1	1100037	PLEKHN1	0.7643
chr1	1100061	PLEKHN1	0.7857
chr1	1100062	PLEKHN1	0.7571
chr1	1100070	GABRD	0.9
chr1	1100070	TNFRSF18	0.8714
chr1	1100070	PLEKHN1	0.8429
chr1	1100070	C1orf170	0.8393
chr1	1100070	SDF4	0.8
chr1	1100070	MXRA8	0.7929
chr1	1100070	MIB2	0.7929
chr1	1100077	PLEKHN1	0.7536
chr1	1100091	PLEKHN1	0.7786
chr1	1100234	PLEKHN1	0.8
chr1	1102657	MXRA8	0.7893
chr1	1104258	UBE2J2	0.7679
chr1	1104266	UBE2J2	0.7786
chr1	1104623	NCRNA00115	0.7607
chr1	1105318	ATAD3A	0.7571
chr1	1105518	ATAD3A	0.7679
chr1	1108860	MXRA8	0.9036
chr1	1108860	SDF4	0.8679
chr1	1108925	MXRA8	0.875
chr1	1108925	SDF4	0.8107
chr1	1108967	MXRA8	0.7786
chr1	1109013	MXRA8	0.8107
chr1	1109013	SDF4	0.7571
chr1	1109038	MXRA8	0.8
chr1	1109038	SDF4	0.7643
chr1	1109163	MXRA8	0.8286
chr1	1109192	MXRA8	0.8429
chr1	1109244	MXRA8	0.7786
chr1	1109316	MXRA8	0.85
chr1	1109318	MXRA8	0.7607
chr1	1109475	MXRA8	0.7929
chr1	1109485	MXRA8	0.8107
chr1	1109487	MXRA8	0.8321
chr1	1109491	MXRA8	0.8357
chr1	1109495	MXRA8	0.8
chr1	1109496	MXRA8	0.7679
chr1	1109521	MXRA8	0.8071
chr1	1109676	MXRA8	0.8893
chr1	1109676	SDF4	0.825
chr1	1109833	SDF4	0.8464
chr1	1109833	MXRA8	0.8321
chr1	1109983	MXRA8	0.8857
chr1	1109983	SDF4	0.8286
chr1	1110108	MXRA8	0.8929
chr1	1110108	SDF4	0.8
chr1	1110144	SDF4	0.7714
chr1	1112074	MXRA8	0.7893
chr1	1112074	MIB2	0.7571
chr1	1115460	MXRA8	0.7786
chr1	1115461	MXRA8	0.825
chr1	1115461	MXRA8	0.7821
chr1	1115461	SDF4	0.7679
chr1	1115461	SDF4	0.7571
chr1	1115486	MXRA8	0.9214
chr1	1115486	MIB2	0.7893
chr1	1115487	MXRA8	0.9071
chr1	1115487	MIB2	0.8321
chr1	1115487	SDF4	0.7893
chr1	1115487	GABRD	0.7607
chr1	1115489	MXRA8	0.85
chr1	1115490	MXRA8	0.85
chr1	1115490	SDF4	0.8143
chr1	1115490	MIB2	0.7821
chr1	1115660	NCRNA00115	0.7607
chr1	1115914	MXRA8	0.8321
chr1	1115914	SDF4	0.8036
chr1	1115919	MXRA8	0.8214
chr1	1115919	SDF4	0.7786
chr1	1115920	MXRA8	0.7607
chr1	1115927	MXRA8	0.8357
chr1	1115965	MXRA8	0.7679
chr1	1115965	SDF4	0.7607
chr1	1115975	MXRA8	0.7821
chr1	1115975	SDF4	0.7571
chr1	1117474	C1orf86	0.7607
chr1	1117625	NCRNA00115	0.8036
chr1	1117625	ATAD3A	0.7679
chr1	1118096	CDK11A	0.8071
chr1	1118096	NCRNA00115	0.7679
chr1	1118096	ISG15	0.7679
chr1	1118118	NCRNA00115	0.775
chr1	1118152	CDK11A	0.8071
chr1	1118392	CDK11A	0.7571
chr1	1118398	ISG15	0.7536
chr1	1118411	ISG15	0.7536
chr1	1118412	NCRNA00115	0.7821
chr1	1118430	ISG15	0.7571
chr1	1118434	ISG15	0.7893
chr1	1118445	ISG15	0.7643
chr1	1118571	ATAD3C	0.7786
chr1	1118707	GABRD	0.85
chr1	1118707	MXRA8	0.8107
chr1	1118707	MIB2	0.7964
chr1	1118707	TNFRSF18	0.7893
chr1	1118707	C1orf86	0.7857
chr1	1135956	NCRNA00115	0.9
chr1	1139161	NOC2L	0.7571
chr1	1139195	C1orf86	0.8536
chr1	1139199	C1orf86	0.7857
chr1	1139688	NOC2L	0.7643
chr1	1144203	TNFRSF4	0.7964
chr1	1144203	C1orf159	0.775
chr1	1147407	C1orf86	0.7607
chr1	1150410	PLEKHN1	0.7571
chr1	1153338	PLEKHN1	0.7679
chr1	1155772	MXRA8	0.7964
chr1	1155792	SDF4	0.7679
chr1	1155792	MXRA8	0.7607
chr1	1168036	MXRA8	0.8071
chr1	1168036	C1orf86	0.7714
chr1	1168409	MXRA8	0.7964
chr1	1168409	C1orf86	0.7964
chr1	1168409	PLEKHN1	0.7607
chr1	1168409	SDF4	0.7536
chr1	1168416	MXRA8	0.875
chr1	1168416	MIB2	0.8
chr1	1168416	C1orf86	0.7821
chr1	1168423	MXRA8	0.7821
chr1	1168424	C1orf86	0.8
chr1	1168424	MXRA8	0.7607
chr1	1168431	MXRA8	0.875
chr1	1168431	C1orf86	0.8214
chr1	1168431	SDF4	0.7786
chr1	1168431	MIB2	0.7571
chr1	1168432	MXRA8	0.8786
chr1	1168432	C1orf86	0.8286
chr1	1168432	SDF4	0.7821
chr1	1168432	MIB2	0.775
chr1	1168436	MXRA8	0.8893
chr1	1168436	C1orf86	0.825
chr1	1168436	SDF4	0.7786
chr1	1168436	MIB2	0.775
chr1	1168437	MXRA8	0.8607
chr1	1168437	C1orf86	0.8286
chr1	1168437	MIB2	0.7893
chr1	1168437	SDF4	0.7821
chr1	1168438	MXRA8	0.7857
chr1	1168438	C1orf86	0.7536
chr1	1168439	MXRA8	0.8321
chr1	1168439	C1orf86	0.7893
chr1	1168439	SDF4	0.7571
chr1	1168443	C1orf86	0.7929
chr1	1168443	MXRA8	0.7679
chr1	1168444	MXRA8	0.8179
chr1	1168444	C1orf86	0.7714
chr1	1168450	MXRA8	0.8429
chr1	1168450	MIB2	0.8286
chr1	1168450	C1orf86	0.7643
chr1	1168457	MXRA8	0.8
chr1	1168457	C1orf86	0.7893
chr1	1168457	MIB2	0.7607
chr1	1168457	PLEKHN1	0.7607
chr1	1173917	ATAD3C	0.7857
chr1	1175241	SDF4	0.7857
chr1	1175242	SDF4	0.7607
chr1	1175307	FLJ39609	0.7786
chr1	1175384	ACAP3	0.775
chr1	1175384	MXRA8	0.7571
chr1	1176037	C1orf86	0.7929
chr1	1177895	C1orf170	0.7786
chr1	1177980	NOC2L	0.7571
chr1	1179320	MXRA8	0.8643
chr1	1179320	C1orf86	0.7893
chr1	1179320	SDF4	0.7536
chr1	1179377	MXRA8	0.7607
chr1	1179394	C1orf86	0.7786
chr1	1179394	SDF4	0.7679
chr1	1179394	MXRA8	0.7536
chr1	1179470	SDF4	0.7536
chr1	1180872	ACAP3	0.875
chr1	1180872	C1orf86	0.7536
chr1	1181209	C1orf86	0.7929
chr1	1181758	C1orf86	0.7893
chr1	1181758	MXRA8	0.7857
chr1	1181770	MXRA8	0.8357
chr1	1181770	C1orf86	0.7821
chr1	1181957	MXRA8	0.8321
chr1	1181957	C1orf86	0.825
chr1	1182137	C1orf86	0.7714
chr1	1182137	CDK11A	0.7536
chr1	1182226	MXRA8	0.8107
chr1	1182226	C1orf86	0.8
chr1	1182417	C1orf86	0.7607
chr1	1182418	C1orf86	0.8357
chr1	1182418	MXRA8	0.7929
chr1	1182418	C1orf86	0.7786
chr1	1182423	C1orf86	0.8036
chr1	1182424	C1orf86	0.8036
chr1	1182614	C1orf86	0.8393
chr1	1182614	MIB2	0.775
chr1	1182658	C1orf86	0.7964
chr1	1186643	NADK	0.8143
chr1	1189780	FLJ39609	0.7571
chr1	1193746	MXRA8	0.8214
chr1	1193746	C1orf86	0.775
chr1	1193746	FLJ39609	0.7536
chr1	1196457	NCRNA00115	0.7536
chr1	1210101	SDF4	0.8
chr1	1210101	MXRA8	0.7893
chr1	1214602	SSU72	0.7536
chr1	1217659	PLEKHN1	0.7536
chr1	1222150	MXRA8	0.7964
chr1	1222156	MXRA8	0.7857
chr1	1225782	SSU72	0.7536
chr1	1225810	CPSF3L	0.775
chr1	1228905	SLC35E2B	0.7607
chr1	1229352	PLEKHN1	0.8357
chr1	1229470	PLEKHN1	0.7536
chr1	1231069	MXRA8	0.7536
chr1	1238595	PLEKHN1	0.7786
chr1	1238678	PLEKHN1	0.7607
chr1	1238703	PLEKHN1	0.8107
chr1	1238703	VWA1	0.7607
chr1	1238798	PLEKHN1	0.8214
chr1	1238798	CALML6	0.7893
chr1	1238798	C1orf86	0.7821
chr1	1239259	CALML6	0.7893
chr1	1239259	C1orf86	0.7893
chr1	1239999	MXRA8	0.8107
chr1	1239999	C1orf86	0.7714
chr1	1240367	SKI	0.825
chr1	1240367	MXRA8	0.7536
chr1	1244861	KLHL17	0.7571
chr1	1245076	KLHL17	0.7964
chr1	1245076	PLEKHN1	0.7857
chr1	1245184	KLHL17	0.7571
chr1	1248155	MXRA8	0.7786
chr1	1251322	MXRA8	0.7964
chr1	1256513	MXRA8	0.8321
chr1	1256513	SDF4	0.7679
chr1	1256513	C1orf86	0.7536
chr1	1268244	PLEKHN1	0.8
chr1	1268244	VWA1	0.7679
chr1	1268469	PLEKHN1	0.7536
chr1	1268941	C1orf86	0.7821
chr1	1268941	MXRA8	0.7536
chr1	1268953	MXRA8	0.7893
chr1	1268954	MXRA8	0.7536
chr1	1268980	MXRA8	0.7536
chr1	1268980	C1orf86	0.7536
chr1	1268985	MXRA8	0.8357
chr1	1268985	C1orf86	0.8214
chr1	1268985	FLJ39609	0.7607
chr1	1270181	C1orf86	0.8464
chr1	1270181	MXRA8	0.775
chr1	1270181	PLEKHN1	0.7571
chr1	1270467	MXRA8	0.8464
chr1	1270467	C1orf86	0.8286
chr1	1270467	FLJ39609	0.775
chr1	1270467	SDF4	0.7571
chr1	1270511	MXRA8	0.8429
chr1	1270511	C1orf86	0.8321
chr1	1270519	C1orf86	0.8
chr1	1270519	MXRA8	0.7786
chr1	1270522	MXRA8	0.8357
chr1	1270522	C1orf86	0.8
chr1	1270522	SDF4	0.7607
chr1	1270628	C1orf86	0.8643
chr1	1270628	MXRA8	0.7857
chr1	1270628	SDF4	0.7536
chr1	1270995	MXRA8	0.9107
chr1	1270995	C1orf86	0.85
chr1	1270995	SDF4	0.7964
chr1	1271080	ISG15	0.7643
chr1	1271080	CALML6	0.7571
chr1	1271092	MXRA8	0.8536
chr1	1271092	SDF4	0.7679
chr1	1271100	PLEKHN1	0.7607
chr1	1273324	PLEKHN1	0.7786
chr1	1273376	KLHL17	0.7571
chr1	1273443	KLHL17	0.7893
chr1	1273443	PLEKHN1	0.7893
chr1	1273708	MXRA8	0.7821
chr1	1279794	PRKCZ	0.7536
chr1	1280157	PRKCZ	0.8393
chr1	1280157	DVL1	0.7821
chr1	1280377	FLJ39609	0.7893
chr1	1280389	FLJ39609	0.8393
chr1	1280389	PLEKHN1	0.7786
chr1	1280469	FLJ39609	0.7714
chr1	1281010	DVL1	0.7679
chr1	1282828	DVL1	0.7571
chr1	1283419	SKI	0.7607
chr1	1286848	MXRA8	0.8643
chr1	1286848	C1orf86	0.8464
chr1	1286848	PLEKHN1	0.7964
chr1	1286848	TNFRSF18	0.7643
chr1	1286848	MIB2	0.7643
chr1	1286848	FLJ39609	0.7571
chr1	1286881	MXRA8	0.8929
chr1	1286881	C1orf86	0.8714
chr1	1286881	MIB2	0.7679
chr1	1286881	FLJ39609	0.7643
chr1	1286882	MXRA8	0.8679
chr1	1286882	C1orf86	0.8036
chr1	1286884	MXRA8	0.7714
chr1	1286905	MXRA8	0.9214
chr1	1286905	C1orf86	0.8286
chr1	1286905	MIB2	0.775
chr1	1286906	MXRA8	0.9179
chr1	1286906	C1orf86	0.8429
chr1	1286906	MIB2	0.7821
chr1	1286906	SDF4	0.7536
chr1	1286917	MXRA8	0.8571
chr1	1286917	C1orf86	0.8
chr1	1286917	MIB2	0.7857
chr1	1286918	MXRA8	0.9
chr1	1286918	C1orf86	0.825
chr1	1286918	SDF4	0.7893
chr1	1286934	MXRA8	0.8643
chr1	1286934	C1orf86	0.8071
chr1	1286934	MIB2	0.7786
chr1	1287011	MXRA8	0.825
chr1	1287011	FLJ39609	0.7643
chr1	1287260	MXRA8	0.8464
chr1	1287260	C1orf86	0.8214
chr1	1287260	SDF4	0.8143
chr1	1292638	MXRA8	0.9786
chr1	1292638	SDF4	0.8964
chr1	1292638	C1orf86	0.875
chr1	1292638	MIB2	0.8179
chr1	1293042	MXRA8	0.9071
chr1	1293042	C1orf86	0.825
chr1	1293042	MIB2	0.7571
chr1	1293046	MXRA8	0.9036
chr1	1293046	C1orf86	0.7929
chr1	1293046	MIB2	0.7607
chr1	1293061	MXRA8	0.875
chr1	1293061	C1orf86	0.775
chr1	1293869	MXRA8	0.8857
chr1	1293869	C1orf86	0.8393
chr1	1293869	SDF4	0.8071
chr1	1294006	MXRA8	0.925
chr1	1294006	C1orf86	0.8571
chr1	1294006	SDF4	0.8429
chr1	1294006	MIB2	0.7643
chr1	1294019	MXRA8	0.9071
chr1	1294019	C1orf86	0.875
chr1	1294019	SDF4	0.8179
chr1	1294019	MIB2	0.7893
chr1	1294019	CDK11A	0.7571
chr1	1294113	C1orf86	0.8143
chr1	1294113	MXRA8	0.8
chr1	1294140	MXRA8	0.9071
chr1	1294140	C1orf86	0.8786
chr1	1294140	SDF4	0.8464
chr1	1294140	CDK11A	0.7929
chr1	1294140	MIB2	0.775
chr1	1294882	MXRA8	0.7857
chr1	1295078	MXRA8	0.8143
chr1	1295078	MIB2	0.7893
chr1	1295078	C1orf86	0.7607
chr1	1295078	CALML6	0.7571
chr1	1295147	MXRA8	0.8357
chr1	1295147	C1orf86	0.8321
chr1	1295147	MIB2	0.8321
chr1	1295147	CALML6	0.7821
chr1	1295475	MXRA8	0.7821
chr1	1295537	MXRA8	0.7714
chr1	1295555	MXRA8	0.8143
chr1	1295555	C1orf86	0.7536
chr1	1295565	MXRA8	0.8571
chr1	1295565	C1orf86	0.775
chr1	1295565	MIB2	0.7607
chr1	1296488	MXRA8	0.7821
chr1	1296671	MXRA8	0.8143
chr1	1296671	C1orf86	0.7893
chr1	1296671	SDF4	0.7714
chr1	1297203	MXRA8	0.9321
chr1	1297203	C1orf86	0.9036
chr1	1297203	SDF4	0.8179
chr1	1297203	MIB2	0.7571
chr1	1297240	MXRA8	0.8929
chr1	1297240	C1orf86	0.8357
chr1	1297240	SDF4	0.7714
chr1	1297481	MXRA8	0.9179
chr1	1297481	MIB2	0.8143
chr1	1297481	C1orf86	0.8107
chr1	1297481	SDF4	0.7536
chr1	1297482	MXRA8	0.825
chr1	1297482	MIB2	0.8
chr1	1297482	C1orf86	0.7786
chr1	1297567	MXRA8	0.9036
chr1	1297567	SDF4	0.8464
chr1	1297567	C1orf86	0.8
chr1	1297567	MIB2	0.7964
chr1	1297568	MXRA8	0.9464
chr1	1297568	C1orf86	0.8429
chr1	1297568	SDF4	0.8393
chr1	1297568	MIB2	0.7821
chr1	1297576	MXRA8	0.875
chr1	1297576	C1orf86	0.8179
chr1	1297576	MIB2	0.8071
chr1	1297576	SDF4	0.7857
chr1	1297577	MXRA8	0.9464
chr1	1297577	C1orf86	0.8357
chr1	1297577	SDF4	0.7929
chr1	1297577	MIB2	0.7714
chr1	1297577	FLJ39609	0.7536
chr1	1307667	C1orf86	0.7857
chr1	1337542	PLEKHN1	0.7714
chr1	1341685	PEX10	0.775
chr1	1345158	FLJ39609	0.8143
chr1	1345158	MXRA8	0.8107
chr1	1353639	PLEKHN1	0.7893
chr1	1355235	C1orf86	0.8286
chr1	1355235	MXRA8	0.8036
chr1	1355235	PLEKHN1	0.7571
chr1	1355236	PLEKHN1	0.8179
chr1	1355236	C1orf86	0.7964
chr1	1355241	MXRA8	0.8214
chr1	1355241	C1orf86	0.7679
chr1	1355241	PLEKHN1	0.7643
chr1	1355242	MXRA8	0.8321
chr1	1355242	C1orf86	0.7821
chr1	1355242	PLEKHN1	0.7643
chr1	1355242	MIB2	0.7536
chr1	1355248	MXRA8	0.8286
chr1	1355248	C1orf86	0.7857
chr1	1355255	MXRA8	0.7607
chr1	1355255	C1orf86	0.7607
chr1	1355256	MXRA8	0.7643
chr1	1355256	C1orf86	0.7607
chr1	1355269	MXRA8	0.8821
chr1	1355269	C1orf86	0.8393
chr1	1355269	SDF4	0.7643
chr1	1355269	MIB2	0.7571
chr1	1355270	MXRA8	0.8893
chr1	1355270	C1orf86	0.8821
chr1	1355270	MIB2	0.8143
chr1	1355270	SDF4	0.7679
chr1	1355270	PLEKHN1	0.7679
chr1	1355274	MXRA8	0.8107
chr1	1355274	C1orf86	0.8036
chr1	1355275	MXRA8	0.8357
chr1	1355275	C1orf86	0.8321
chr1	1355275	SDF4	0.7679
chr1	1355286	MXRA8	0.8286
chr1	1355286	C1orf86	0.7786
chr1	1355286	PLEKHN1	0.7571
chr1	1355299	MXRA8	0.8071
chr1	1355299	PLEKHN1	0.775
chr1	1355299	C1orf86	0.7714
chr1	1355305	MXRA8	0.8321
chr1	1355305	C1orf86	0.7571
chr1	1355307	MXRA8	0.8286
chr1	1355307	C1orf86	0.7607
chr1	1355320	MXRA8	0.8179
chr1	1355320	C1orf86	0.775
chr1	1355333	MXRA8	0.7893
chr1	1355333	C1orf86	0.7714
chr1	1355334	MXRA8	0.8071
chr1	1355334	C1orf86	0.7679
chr1	1355360	MXRA8	0.8357
chr1	1355361	MXRA8	0.8571
chr1	1355361	C1orf86	0.7786
chr1	1355361	MIB2	0.7536
chr1	1355391	MXRA8	0.7857
chr1	1355391	C1orf86	0.7536
chr1	1355392	MXRA8	0.7643
chr1	1355414	MXRA8	0.7821
chr1	1355414	C1orf86	0.7536
chr1	1355421	MXRA8	0.8393
chr1	1355421	C1orf86	0.7679
chr1	1355426	MXRA8	0.8107
chr1	1355426	C1orf86	0.7679
chr1	1355769	MXRA8	0.9214
chr1	1355769	C1orf86	0.8429
chr1	1355769	MIB2	0.7714
chr1	1355769	SDF4	0.7536
chr1	1355770	MXRA8	0.8893
chr1	1355770	C1orf86	0.875
chr1	1355770	MIB2	0.7893
chr1	1355779	MXRA8	0.9536
chr1	1355779	C1orf86	0.8714
chr1	1355779	MIB2	0.7893
chr1	1355782	MXRA8	0.9214
chr1	1355782	C1orf86	0.8107
chr1	1355782	SDF4	0.775
chr1	1355782	MIB2	0.7714
chr1	1355884	PLEKHN1	0.8107
chr1	1355884	MIB2	0.7964
chr1	1355884	MXRA8	0.7821
chr1	1355884	C1orf86	0.7607
chr1	1355894	MXRA8	0.8071
chr1	1355894	C1orf86	0.7857
chr1	1355894	MIB2	0.7679
chr1	1355894	PLEKHN1	0.7571
chr1	1355894	TNFRSF18	0.7536
chr1	1355909	MXRA8	0.7893
chr1	1355909	C1orf86	0.7821
chr1	1355938	MXRA8	0.8
chr1	1355938	C1orf86	0.7643
chr1	1355958	C1orf86	0.7786
chr1	1355958	PLEKHN1	0.7679
chr1	1355958	MXRA8	0.7643
chr1	1355999	PLEKHN1	0.7964
chr1	1360971	C1orf86	0.8179
chr1	1360971	MXRA8	0.7536
chr1	1361216	PLCH2	0.775
chr1	1361729	PLCH2	0.7536
chr1	1363280	MXRA8	0.7536
chr1	1365912	MXRA8	0.8179
chr1	1365912	C1orf86	0.7929
chr1	1365952	C1orf86	0.7786
chr1	1365952	MXRA8	0.7571
chr1	1366007	MXRA8	0.8143
chr1	1366007	C1orf86	0.7929
chr1	1366017	MXRA8	0.8964
chr1	1366017	C1orf86	0.8679
chr1	1366017	FLJ39609	0.775
chr1	1366017	SDF4	0.7607
chr1	1366017	MIB2	0.7571
chr1	1366206	PLCH2	0.775
chr1	1366275	PLCH2	0.7607
chr1	1369467	PLEKHN1	0.7821
chr1	1369467	PLCH2	0.7607
chr1	1369467	C1orf86	0.7571
chr1	1369616	PLCH2	0.7786
chr1	1369742	PLCH2	0.7571
chr1	1369772	C1orf86	0.7679
chr1	1369935	C1orf86	0.7536
chr1	1369935	CDK11A	0.7536
chr1	1369948	PLCH2	0.7821
chr1	1369948	C1orf86	0.7607
chr1	1370769	CALML6	0.8071
chr1	1370769	C1orf86	0.7571
chr1	1370769	PLEKHN1	0.7571
chr1	1370776	CALML6	0.7929
chr1	1370776	C1orf86	0.7857
chr1	1371845	PLEKHN1	0.7607
chr1	1374310	GABRD	0.7536
chr1	1374731	MXRA8	0.875
chr1	1374731	C1orf86	0.8393
chr1	1374731	SDF4	0.7821
chr1	1374731	MIB2	0.7607
chr1	1374731	FLJ39609	0.7571
chr1	1374738	MXRA8	0.7964
chr1	1374738	SDF4	0.7571
chr1	1375428	MXRA8	0.8321
chr1	1377526	MXRA8	0.775
chr1	1390795	NCRNA00115	0.7679
chr1	1391056	NCRNA00115	0.8286
chr1	1396125	C1orf222	0.7607
chr1	1396160	C1orf222	0.7643
chr1	1396169	C1orf222	0.7929
chr1	1396169	PLCH2	0.7857
chr1	1396279	PLCH2	0.8214
chr1	1396279	C1orf86	0.8214
chr1	1396279	CDK11A	0.7821
chr1	1396279	SCNN1D	0.7643
chr1	1411603	TNFRSF4	0.8536
chr1	1411603	TTLL10	0.8036
chr1	1411603	CALML6	0.7857
chr1	1411603	CDK11A	0.7821
chr1	1411603	C1orf86	0.7714
chr1	1411603	PLCH2	0.7607
chr1	1411603	PLEKHN1	0.7607
chr1	1420196	MXRA8	0.8893
chr1	1420196	MIB2	0.7929
chr1	1420196	SDF4	0.775
chr1	1449957	TNFRSF4	0.8571
chr1	1449957	TTLL10	0.8179
chr1	1449957	C1orf86	0.8143
chr1	1449957	CALML6	0.8107
chr1	1449957	PLCH2	0.8071
chr1	1449957	PLEKHN1	0.8036
chr1	1449957	CDK11A	0.7893
chr1	1449957	SCNN1D	0.7679
chr1	1449957	TNFRSF18	0.7607
chr1	1462737	FLJ39609	0.7714
chr1	1462737	MXRA8	0.7536
chr1	1475143	MXRA8	0.8393
chr1	1475143	C1orf86	0.775
chr1	1475194	MXRA8	0.7679
chr1	1475208	MXRA8	0.7929
chr1	1475208	C1orf86	0.7821
chr1	1475210	MXRA8	0.9
chr1	1475210	C1orf86	0.7857
chr1	1475210	SDF4	0.7607
chr1	1475218	MXRA8	0.775
chr1	1475219	MXRA8	0.7536
chr1	1475245	MXRA8	0.7679
chr1	1475259	MXRA8	0.7857
chr1	1475266	MXRA8	0.8536
chr1	1475266	C1orf86	0.7786
chr1	1475277	MXRA8	0.7786
chr1	1475298	MXRA8	0.7571
chr1	1475645	MXRA8	0.8571
chr1	1475645	C1orf86	0.8071
chr1	1475675	MXRA8	0.8464
chr1	1475675	C1orf86	0.775
chr1	1475738	MXRA8	0.8214
chr1	1475738	C1orf86	0.775
chr1	1475743	MXRA8	0.8714
chr1	1475743	C1orf86	0.8143
chr1	1476185	MXRA8	0.8821
chr1	1476185	C1orf86	0.7964
chr1	1476185	MIB2	0.7821
chr1	1476186	MXRA8	0.8714
chr1	1476186	C1orf86	0.7929
chr1	1476186	MIB2	0.7714
chr1	1476192	MXRA8	0.8643
chr1	1476192	C1orf86	0.7964
chr1	1476192	MIB2	0.7714
chr1	1476254	MXRA8	0.8429
chr1	1476254	C1orf86	0.8143
chr1	1476254	MIB2	0.7643
chr1	1476254	SDF4	0.7607
chr1	1476254	PLEKHN1	0.7536
chr1	1476268	MXRA8	0.9071
chr1	1476268	C1orf86	0.8571
chr1	1476268	SDF4	0.7893
chr1	1476268	MIB2	0.7679
chr1	1476270	MXRA8	0.9107
chr1	1476270	C1orf86	0.8357
chr1	1476270	SDF4	0.7857
chr1	1476271	C1orf86	0.9
chr1	1476271	MXRA8	0.8714
chr1	1476271	SDF4	0.8036
chr1	1476271	MIB2	0.7786
chr1	1476271	CALML6	0.7536
chr1	1476283	C1orf86	0.8929
chr1	1476283	MXRA8	0.875
chr1	1476283	SDF4	0.7893
chr1	1476283	PLEKHN1	0.7857
chr1	1476283	MIB2	0.7786
chr1	1476297	MXRA8	0.8786
chr1	1476297	C1orf86	0.8571
chr1	1476297	SDF4	0.8214
chr1	1476297	FLJ39609	0.7714
chr1	1476297	MIB2	0.7536
chr1	1476304	MXRA8	0.8929
chr1	1476304	C1orf86	0.8607
chr1	1476304	SDF4	0.7929
chr1	1476304	MIB2	0.7571
chr1	1476322	MXRA8	0.8857
chr1	1476322	C1orf86	0.8357
chr1	1476322	MIB2	0.7571
chr1	1476551	MXRA8	0.9571
chr1	1476551	SDF4	0.85
chr1	1476551	C1orf86	0.8036
chr1	1476551	FLJ39609	0.7893
chr1	1476551	MIB2	0.7536
chr1	1476602	C1orf86	0.7607
chr1	1477025	PLEKHN1	0.7679
chr1	1477025	CALML6	0.7536
chr1	1477195	CALML6	0.825
chr1	1478827	MXRA8	0.8214
chr1	1484295	PLCH2	0.7929
chr1	1484295	C1orf86	0.7786
chr1	1485960	MXRA8	0.8714
chr1	1485960	MIB2	0.7929
chr1	1485960	SKI	0.7821
chr1	1485960	C1orf86	0.7786
chr1	1486009	MXRA8	0.9429
chr1	1486009	MIB2	0.8536
chr1	1486009	C1orf86	0.8179
chr1	1486009	SKI	0.7714
chr1	1486459	MXRA8	0.925
chr1	1486459	C1orf86	0.8429
chr1	1486459	SDF4	0.8071
chr1	1486459	CALML6	0.7536
chr1	1488611	MXRA8	0.925
chr1	1488611	MIB2	0.8
chr1	1488611	C1orf86	0.7964
chr1	1490677	MXRA8	0.8786
chr1	1490907	MXRA8	0.8214
chr1	1494726	PLEKHN1	0.7607
chr1	1529815	PEX10	0.7607
chr1	1529817	PEX10	0.7714
chr1	1534392	MXRA8	0.8143
chr1	1534392	SDF4	0.8036
chr1	1534392	C1orf86	0.7857
chr1	1534515	PLEKHN1	0.8071
chr1	1534515	MXRA8	0.7893
chr1	1534515	C1orf86	0.7643
chr1	1534515	PLCH2	0.7607
chr1	1534985	MXRA8	0.7607
chr1	1536054	MXRA8	0.7679
chr1	1536102	PLEKHN1	0.7607
chr1	1557174	MXRA8	0.7786
chr1	1557192	MXRA8	0.7643
chr1	1558622	MXRA8	0.7571
chr1	1562329	SKI	0.7857
chr1	1563062	NOC2L	0.7893
chr1	1565654	C1orf86	0.7821
chr1	1565654	PLCH2	0.7786
chr1	1565654	PLEKHN1	0.7786
chr1	1565654	TNFRSF18	0.7571
chr1	1565715	C1orf86	0.7929
chr1	1565856	C1orf86	0.8
chr1	1565856	CALML6	0.7571
chr1	1565931	C1orf86	0.775
chr1	1566352	MXRA8	0.8464
chr1	1566352	C1orf86	0.8214
chr1	1566352	CALML6	0.7607
chr1	1566375	MXRA8	0.85
chr1	1566375	C1orf86	0.7893
chr1	1566375	MIB2	0.7571
chr1	1566588	PLEKHN1	0.8786
chr1	1566588	TNFRSF18	0.8429
chr1	1566588	C1orf86	0.8429
chr1	1566588	MXRA8	0.8393
chr1	1566588	MIB2	0.8036
chr1	1566588	TNFRSF4	0.7607
chr1	1566588	MMEL1	0.7571
chr1	1566630	MXRA8	0.8643
chr1	1566630	C1orf86	0.7964
chr1	1566630	MIB2	0.7571
chr1	1566637	MXRA8	0.8
chr1	1566637	C1orf86	0.7536
chr1	1566640	MXRA8	0.9071
chr1	1566640	C1orf86	0.825
chr1	1566640	MIB2	0.7893
chr1	1566640	PLEKHN1	0.7571
chr1	1566653	C1orf86	0.7536
chr1	1566670	C1orf86	0.7929
chr1	1566673	MXRA8	0.7536
chr1	1566674	C1orf86	0.7571
chr1	1566676	C1orf86	0.8107
chr1	1566684	TNFRSF18	0.8
chr1	1566684	C1orf86	0.8
chr1	1566686	TNFRSF18	0.8357
chr1	1566686	C1orf86	0.8179
chr1	1566686	PLEKHN1	0.8036
chr1	1566686	MIB2	0.7786
chr1	1566686	MXRA8	0.7643
chr1	1566687	MXRA8	0.8857
chr1	1566687	C1orf86	0.7929
chr1	1566687	FLJ39609	0.7571
chr1	1566690	TNFRSF18	0.875
chr1	1566690	C1orf86	0.8214
chr1	1566690	PLEKHN1	0.7643
chr1	1566695	TNFRSF18	0.8857
chr1	1566695	C1orf86	0.8714
chr1	1566695	PLEKHN1	0.8214
chr1	1566695	MIB2	0.8143
chr1	1566695	MXRA8	0.8071
chr1	1566695	GABRD	0.7893
chr1	1566695	MMEL1	0.7679
chr1	1566695	PLCH2	0.7607
chr1	1566699	MXRA8	0.8643
chr1	1566699	C1orf86	0.8036
chr1	1566714	TNFRSF18	0.9
chr1	1566714	C1orf86	0.8786
chr1	1566714	PLEKHN1	0.8571
chr1	1566714	MIB2	0.8321
chr1	1566714	MMEL1	0.8214
chr1	1566714	TTLL10	0.7929
chr1	1566714	MXRA8	0.7679
chr1	1566714	PLCH2	0.7607
chr1	1566764	C1orf86	0.7679
chr1	1566764	MXRA8	0.7607
chr1	1566767	C1orf86	0.8071
chr1	1566767	MXRA8	0.7607
chr1	1566777	MXRA8	0.7714
chr1	1566777	C1orf86	0.7714
chr1	1566824	MXRA8	0.7893
chr1	1566824	C1orf86	0.7786
chr1	1566860	C1orf86	0.8107
chr1	1566860	MXRA8	0.7679
chr1	1566895	MXRA8	0.7893
chr1	1566895	C1orf86	0.7643
chr1	1567131	MXRA8	0.7679
chr1	1567258	C1orf86	0.7679
chr1	1567476	C1orf86	0.8286
chr1	1567476	MXRA8	0.7607
chr1	1567488	MXRA8	0.9036
chr1	1567488	C1orf86	0.8393
chr1	1567488	MIB2	0.7964
chr1	1567488	SKI	0.7643
chr1	1567493	MXRA8	0.8107
chr1	1567493	C1orf86	0.8036
chr1	1567542	MXRA8	0.775
chr1	1567542	C1orf86	0.7714
chr1	1567552	MXRA8	0.7643
chr1	1567552	C1orf86	0.7571
chr1	1567651	C1orf86	0.775
chr1	1567651	MXRA8	0.7607
chr1	1567749	C1orf86	0.8286
chr1	1567749	MXRA8	0.7964
chr1	1567759	MXRA8	0.7893
chr1	1567762	MXRA8	0.8536
chr1	1567762	MIB2	0.7643
chr1	1567762	C1orf86	0.7607
chr1	1593875	MXRA8	0.9
chr1	1593875	SDF4	0.825
chr1	1593875	C1orf86	0.8071
chr1	1611938	MXRA8	0.775
chr1	1613982	PLEKHN1	0.7607
chr1	1613982	PLCH2	0.7571
chr1	1631101	MXRA8	0.8571
chr1	1631101	C1orf86	0.8143
chr1	1631101	MIB2	0.7714
chr1	1631101	PLEKHN1	0.7679
chr1	1672645	MXRA8	0.8893
chr1	1672645	C1orf86	0.8179
chr1	1672645	SDF4	0.7893
chr1	1672645	MIB2	0.7714
chr1	1674679	PEX10	0.7679
chr1	1684399	MXRA8	0.8
chr1	1684399	MIB2	0.775
chr1	1684399	C1orf86	0.7679
chr1	1685524	C1orf86	0.8429
chr1	1690390	DVL1	0.7857
chr1	1713676	MXRA8	0.8071
chr1	1713676	C1orf86	0.7821
chr1	1713945	MXRA8	0.7786
chr1	1713951	MXRA8	0.7607
chr1	1714001	PLEKHN1	0.7643
chr1	1758731	MXRA8	0.7643
chr1	1820657	MXRA8	0.7893
chr1	1820657	C1orf86	0.7857
chr1	1822965	CCNL2	0.8036
chr1	1840030	MIB2	0.7857
chr1	1840101	PLEKHN1	0.7893
chr1	1841243	C1orf86	0.7571
chr1	1841271	MXRA8	0.8964
chr1	1841271	C1orf86	0.8286
chr1	1841271	MIB2	0.8143
chr1	1841297	MXRA8	0.9036
chr1	1841297	MIB2	0.8321
chr1	1841297	C1orf86	0.8286
chr1	1841303	MXRA8	0.9143
chr1	1841303	MIB2	0.8321
chr1	1841303	C1orf86	0.8179
chr1	1841303	SDF4	0.7571
chr1	1841314	MXRA8	0.8929
chr1	1841314	MIB2	0.825
chr1	1841314	C1orf86	0.8214
chr1	1841315	MXRA8	0.8821
chr1	1841315	MIB2	0.8179
chr1	1841315	C1orf86	0.8143
chr1	1841315	CALML6	0.8036
chr1	1841315	PLCH2	0.7786
chr1	1841315	SDF4	0.7679
chr1	1841315	PLEKHN1	0.7536
chr1	1841344	MXRA8	0.8643
chr1	1841344	C1orf86	0.8643
chr1	1841344	MIB2	0.8071
chr1	1841344	TNFRSF18	0.7786
chr1	1841344	PLCH2	0.7536
chr1	1841424	MXRA8	0.8036
chr1	1841424	C1orf86	0.7536
chr1	1841427	MXRA8	0.7679
chr1	1841427	C1orf86	0.7571
chr1	1841427	MIB2	0.7536
chr1	1846001	PLCH2	0.7964
chr1	1846047	PLCH2	0.7679
chr1	1846340	CALML6	0.85
chr1	1846340	PLCH2	0.7643
chr1	1846340	CDK11A	0.7571
chr1	1849906	PEX10	0.7607
chr1	1849913	KLHL17	0.7964
chr1	1849913	PEX10	0.7679
chr1	1874539	PLCH2	0.7857
chr1	1874539	C1orf222	0.7607
chr1	1878395	SDF4	0.7786
chr1	1897916	MXRA8	0.8393
chr1	1897917	MXRA8	0.8
chr1	1897931	MXRA8	0.7607
chr1	1906490	MXRA8	0.8179
chr1	1906490	C1orf86	0.7786
chr1	1906496	MXRA8	0.7964
chr1	1906496	C1orf86	0.7821
chr1	1906504	C1orf86	0.775
chr1	1906504	MXRA8	0.7714
chr1	1907128	CPSF3L	0.7536
chr1	1935039	C1orf86	0.7821
chr1	1935049	MXRA8	0.8107
chr1	1935049	SDF4	0.7571
chr1	1935290	MXRA8	0.7643
chr1	1935445	MXRA8	0.7536
chr1	1935535	MXRA8	0.7893
chr1	1935536	MXRA8	0.825
chr1	1935561	MXRA8	0.8536
chr1	1935561	SDF4	0.7607
chr1	1950037	C1orf86	0.7643
chr1	1950111	C1orf86	0.7536
chr1	1950111	CDK11A	0.7536
chr1	1950415	MXRA8	0.8429
chr1	1950415	C1orf86	0.8143
chr1	1950415	MIB2	0.7679
chr1	1950583	C1orf86	0.7821
chr1	1950583	MXRA8	0.7786
chr1	1950583	FLJ42875	0.775
chr1	1950583	MIB2	0.775
chr1	1950617	C1orf86	0.7643
chr1	1950617	MXRA8	0.7607
chr1	1951234	MXRA8	0.7607
chr1	1951236	MXRA8	0.775
chr1	1951387	MXRA8	0.7643
chr1	1951401	MXRA8	0.8143
chr1	1951401	C1orf86	0.8
chr1	1951405	MXRA8	0.8321
chr1	1951405	MIB2	0.7821
chr1	1951405	C1orf86	0.7679
chr1	1951406	MXRA8	0.8464
chr1	1951406	MIB2	0.8107
chr1	1951406	C1orf86	0.8
chr1	1951406	ACAP3	0.7714
chr1	1976113	MXRA8	0.8143
chr1	1976113	C1orf86	0.7643
chr1	1976123	MXRA8	0.8429
chr1	1976124	MXRA8	0.8357
chr1	1976124	C1orf86	0.7893
chr1	1976224	C1orf86	0.7857
chr1	1976224	FLJ42875	0.7571
chr1	1976224	MXRA8	0.7536
chr1	1976627	PLCH2	0.85
chr1	1976627	C1orf86	0.85
chr1	1976627	FLJ42875	0.8071
chr1	1976627	MXRA8	0.7714
chr1	1976627	MIB2	0.7714
chr1	1976627	CALML6	0.7679
chr1	1976642	C1orf86	0.7571
chr1	1976645	C1orf86	0.7714
chr1	1976663	MXRA8	0.8
chr1	1976663	C1orf86	0.775
chr1	1976680	C1orf86	0.7857
chr1	1976680	FLJ42875	0.7857
chr1	1976680	MXRA8	0.775
chr1	1982689	MXRA8	0.7607
chr1	1982792	MXRA8	0.7643
chr1	1986039	MXRA8	0.7679
chr1	1986039	C1orf86	0.7571
chr1	1986040	C1orf86	0.7786
chr1	1986040	MXRA8	0.7679
chr1	1999184	PANK4	0.7679
chr1	1999621	TTLL10	0.8107
chr1	1999633	TTLL10	0.8
chr1	1999633	MXRA8	0.7893
chr1	1999633	TNFRSF4	0.7536
chr1	1999668	MXRA8	0.7571
chr1	2004637	SDF4	0.7679
chr1	2004637	MXRA8	0.7571
chr1	2004969	MXRA8	0.8036
chr1	2005133	MXRA8	0.8464
chr1	2005133	C1orf86	0.8143
chr1	2005133	SDF4	0.7857
chr1	2005142	MXRA8	0.7571
chr1	2005180	MXRA8	0.7786
chr1	2005260	MXRA8	0.8393
chr1	2005320	MXRA8	0.8143
chr1	2005453	C1orf86	0.8357
chr1	2005453	MXRA8	0.7643
chr1	2005460	MXRA8	0.7893
chr1	2005460	C1orf86	0.7571
chr1	2005486	MXRA8	0.775
chr1	2005561	MXRA8	0.825
chr1	2005564	MXRA8	0.775
chr1	2006657	MXRA8	0.7714
chr1	2014629	SDF4	0.825
chr1	2014629	MXRA8	0.7643
chr1	2019301	MXRA8	0.7964
chr1	2019322	MXRA8	0.7964
chr1	2019323	MXRA8	0.8
chr1	2019323	MIB2	0.7679
chr1	2019323	TNFRSF4	0.7607
chr1	2019323	C1orf86	0.7571
chr1	2019352	MXRA8	0.7786
chr1	2023259	MXRA8	0.7714
chr1	2023474	MXRA8	0.8607
chr1	2023474	SDF4	0.8179
chr1	2023474	SKI	0.7679
chr1	2023474	C1orf86	0.7571
chr1	2023481	MXRA8	0.7893
chr1	2023483	SDF4	0.8036
chr1	2023483	MXRA8	0.7893
chr1	2023507	MXRA8	0.8679
chr1	2023507	SDF4	0.7714
chr1	2023507	C1orf86	0.7607
chr1	2023508	MXRA8	0.8679
chr1	2023512	MXRA8	0.8607
chr1	2023512	SDF4	0.775
chr1	2023512	C1orf86	0.7536
chr1	2023534	MXRA8	0.875
chr1	2023534	C1orf86	0.85
chr1	2023534	SDF4	0.8321
chr1	2023795	SDF4	0.8
chr1	2023881	ACAP3	0.7714
chr1	2036509	UBE2J2	0.8036
chr1	2040969	PANK4	0.7643
chr1	2043762	CDK11A	0.7607
chr1	2046764	C1orf86	0.7679
chr1	2047510	MXRA8	0.9179
chr1	2047510	C1orf86	0.8536
chr1	2047510	MIB2	0.7786
chr1	2047510	SDF4	0.7643
chr1	2047581	MXRA8	0.9357
chr1	2047581	SDF4	0.8536
chr1	2047581	C1orf86	0.7857
chr1	2047581	MIB2	0.7571
chr1	2057306	MXRA8	0.825
chr1	2057317	MXRA8	0.775
chr1	2057356	MXRA8	0.7679
chr1	2058230	ATAD3A	0.7536
chr1	2059087	PLCH2	0.7536
chr1	2063800	MXRA8	0.8571
chr1	2063800	SDF4	0.7536
chr1	2063875	MXRA8	0.7786
chr1	2063906	MXRA8	0.825
chr1	2063906	C1orf86	0.7607
chr1	2064047	MXRA8	0.7571
chr1	2064216	MXRA8	0.7643
chr1	2065243	CALML6	0.7821
chr1	2065243	CDK11A	0.775
chr1	2065243	C1orf86	0.7714
chr1	2089924	MXRA8	0.8036
chr1	2097157	C1orf86	0.7607
chr1	2097240	C1orf86	0.8
chr1	2097240	MXRA8	0.7857
chr1	2106222	C1orf86	0.7571
chr1	2106222	MXRA8	0.7536
chr1	2106366	MXRA8	0.8643
chr1	2106366	C1orf86	0.85
chr1	2106366	SDF4	0.775
chr1	2110678	FLJ42875	0.825
chr1	2110678	FLJ42875	0.7964
chr1	2125977	ATAD3C	0.7571
chr1	2130580	MXRA8	0.8071
chr1	2130580	C1orf86	0.7679
chr1	2135589	MXRA8	0.7643
chr1	2135945	C1orf86	0.8107
chr1	2135945	SDF4	0.8071
chr1	2135945	MXRA8	0.7964
chr1	2137146	RER1	0.8107
chr1	2137156	MXRA8	0.8107
chr1	2137156	SDF4	0.7821
chr1	2137156	C1orf86	0.7786
chr1	2137156	RER1	0.775
chr1	2137156	B3GALT6	0.7607
chr1	2137157	MXRA8	0.7679
chr1	2137164	MIB2	0.7786
chr1	2137164	MXRA8	0.7679
chr1	2137164	C1orf86	0.7679
chr1	2137164	FLJ42875	0.7571
chr1	2137164	RER1	0.7536
chr1	2137164	SDF4	0.7536
chr1	2137165	MXRA8	0.7821
chr1	2137165	C1orf86	0.7643
chr1	2137186	C1orf86	0.7679
chr1	2137256	C1orf86	0.7964
chr1	2137256	MXRA8	0.7929
chr1	2137257	C1orf86	0.7893
chr1	2137257	MXRA8	0.7536
chr1	2137289	MXRA8	0.8179
chr1	2137289	C1orf86	0.7786
chr1	2137290	MXRA8	0.7929
chr1	2137307	MXRA8	0.8571
chr1	2137307	CALML6	0.7857
chr1	2137307	C1orf86	0.7821
chr1	2137318	MXRA8	0.7929
chr1	2137318	C1orf86	0.7607
chr1	2137325	MXRA8	0.8393
chr1	2137325	CALML6	0.7857
chr1	2137325	MIB2	0.7607
chr1	2137325	SDF4	0.7571
chr1	2137325	C1orf86	0.7571
chr1	2139281	MXRA8	0.8214
chr1	2139281	C1orf86	0.7714
chr1	2139281	SDF4	0.7536
chr1	2140552	CALML6	0.7786
chr1	2144002	C1orf86	0.7714
chr1	2144002	MXRA8	0.7679
chr1	2144002	MIB2	0.7643
chr1	2144244	C1orf86	0.8357
chr1	2144244	FLJ42875	0.7857
chr1	2144244	MIB2	0.7714
chr1	2144244	MXRA8	0.7679
chr1	2144872	MXRA8	0.8143
chr1	2144873	MXRA8	0.8071
chr1	2144873	C1orf86	0.7929
chr1	2144873	CALML6	0.7571
chr1	2144954	MXRA8	0.9607
chr1	2144954	C1orf86	0.8607
chr1	2144954	SDF4	0.8286
chr1	2144954	MIB2	0.8107
chr1	2144954	SKI	0.7714
chr1	2144954	FLJ42875	0.7714
chr1	2145259	MXRA8	0.8821
chr1	2145259	C1orf86	0.8679
chr1	2145259	MIB2	0.8107
chr1	2145259	CALML6	0.8036
chr1	2145259	PLCH2	0.7536
chr1	2145277	MXRA8	0.8893
chr1	2145277	C1orf86	0.8714
chr1	2145277	MIB2	0.8143
chr1	2145277	CALML6	0.8071
chr1	2145277	PLCH2	0.7643
chr1	2145277	SDF4	0.7607
chr1	2145297	MXRA8	0.8536
chr1	2145297	MIB2	0.7821
chr1	2145297	C1orf86	0.7571
chr1	2145356	MXRA8	0.9571
chr1	2145356	C1orf86	0.8571
chr1	2145356	MIB2	0.85
chr1	2145356	SDF4	0.7857
chr1	2145370	MXRA8	0.9536
chr1	2145370	C1orf86	0.9
chr1	2145370	MIB2	0.875
chr1	2145370	FLJ42875	0.8071
chr1	2145370	SDF4	0.7929
chr1	2145370	PLCH2	0.7571
chr1	2145375	MXRA8	0.9536
chr1	2145375	C1orf86	0.8821
chr1	2145375	MIB2	0.8393
chr1	2145375	SDF4	0.8286
chr1	2145375	FLJ42875	0.7643
chr1	2146289	C1orf86	0.7821
chr1	2146289	MXRA8	0.775
chr1	2146289	MIB2	0.7714
chr1	2146289	PLCH2	0.7643
chr1	2158422	MXRA8	0.7786
chr1	2158429	MXRA8	0.7964
chr1	2162507	MXRA8	0.7679
chr1	2162683	MXRA8	0.775
chr1	2162932	MXRA8	0.8107
chr1	2162932	MIB2	0.7607
chr1	2162932	C1orf86	0.7571
chr1	2163438	MXRA8	0.7786
chr1	2164542	MXRA8	0.8429
chr1	2164542	C1orf86	0.825
chr1	2164542	SDF4	0.7714
chr1	2164603	C1orf86	0.8393
chr1	2164603	MXRA8	0.8321
chr1	2164603	SDF4	0.7714
chr1	2165504	C1orf86	0.7964
chr1	2165521	C1orf86	0.775
chr1	2165579	C1orf86	0.7964
chr1	2165580	C1orf86	0.7821
chr1	2166155	C1orf86	0.7714
chr1	2167310	C1orf86	0.7964
chr1	2169246	MXRA8	0.875
chr1	2169246	C1orf86	0.7643
chr1	2169259	MXRA8	0.9286
chr1	2169259	C1orf86	0.8214
chr1	2169259	FLJ42875	0.7643
chr1	2169273	MXRA8	0.8607
chr1	2169274	MXRA8	0.9
chr1	2169275	MXRA8	0.8679
chr1	2169276	MXRA8	0.875
chr1	2169282	MXRA8	0.9214
chr1	2169282	C1orf86	0.775
chr1	2169283	MXRA8	0.85
chr1	2169302	MXRA8	0.8679
chr1	2169302	SKI	0.7857
chr1	2169302	C1orf86	0.7679
chr1	2169408	MXRA8	0.7929
chr1	2171213	MXRA8	0.7643
chr1	2171213	C1orf86	0.7571
chr1	2171254	MXRA8	0.7607
chr1	2171633	C1orf86	0.7536
chr1	2171664	PRDM16	0.7893
chr1	2171664	C1orf86	0.775
chr1	2174725	MXRA8	0.7893
chr1	2174895	MXRA8	0.8571
chr1	2182374	PRKCZ	0.7679
chr1	2188768	MXRA8	0.8
chr1	2188768	C1orf86	0.7893
chr1	2188768	MIB2	0.7536
chr1	2189027	MXRA8	0.7893
chr1	2189027	C1orf86	0.7893
chr1	2189027	PLCH2	0.7714
chr1	2189027	MIB2	0.7607
chr1	2200890	MXRA8	0.8286
chr1	2200890	C1orf86	0.7679
chr1	2202029	MXRA8	0.8321
chr1	2202980	PRDM16	0.7536
chr1	2203648	MXRA8	0.8
chr1	2204679	MXRA8	0.8393
chr1	2205771	MXRA8	0.8321
chr1	2205771	C1orf86	0.7786
chr1	2205771	CALML6	0.7679
chr1	2205825	MXRA8	0.7679
chr1	2209957	MXRA8	0.8214
chr1	2210335	MXRA8	0.95
chr1	2210335	C1orf86	0.8393
chr1	2210335	CALML6	0.7786
chr1	2210335	MIB2	0.7571
chr1	2211525	MXRA8	0.7679
chr1	2216125	MXRA8	0.7929
chr1	2216201	C1orf86	0.7786
chr1	2218495	MXRA8	0.7643
chr1	2221807	PLCH2	0.7643
chr1	2221807	C1orf86	0.7536
chr1	2222253	C1orf86	0.8321
chr1	2222420	C1orf86	0.7857
chr1	2222441	C1orf86	0.7929
chr1	2222486	C1orf86	0.8286
chr1	2228161	MXRA8	0.7607
chr1	2228319	MXRA8	0.8071
chr1	2230445	MXRA8	0.7964
chr1	2230601	PLCH2	0.7857
chr1	2230924	PLCH2	0.7536
chr1	2231926	C1orf86	0.7536
chr1	2232516	MXRA8	0.7857
chr1	2232572	MXRA8	0.7964
chr1	2232578	MXRA8	0.7893
chr1	2232595	MXRA8	0.9036
chr1	2232595	C1orf86	0.8464
chr1	2232595	MIB2	0.8214
chr1	2232595	FLJ42875	0.7607
chr1	2232595	MMEL1	0.7536
chr1	2232595	GABRD	0.7536
chr1	2232596	C1orf86	0.7643
chr1	2232596	CDK11A	0.7536
chr1	2234752	PLCH2	0.7786
chr1	2236444	MXRA8	0.7679
chr1	2237080	MXRA8	0.8286
chr1	2237080	SKI	0.775
chr1	2237080	DVL1	0.7607
chr1	2237267	MXRA8	0.8786
chr1	2237267	C1orf86	0.7714
chr1	2237267	MIB2	0.7571
chr1	2237800	MXRA8	0.7786
chr1	2237903	MXRA8	0.825
chr1	2237903	C1orf86	0.7857
chr1	2238046	MXRA8	0.8321
chr1	2238046	MIB2	0.7857
chr1	2238046	C1orf86	0.7679
chr1	2238057	C1orf86	0.7679
chr1	2238057	MXRA8	0.7571
chr1	2238069	MXRA8	0.7964
chr1	2238069	C1orf86	0.7643
chr1	2238070	MXRA8	0.7679
chr1	2238070	C1orf86	0.7536
chr1	2238074	MXRA8	0.8321
chr1	2238074	C1orf86	0.8107
chr1	2238074	MIB2	0.7536
chr1	2238075	MXRA8	0.8393
chr1	2238075	C1orf86	0.8179
chr1	2238075	MIB2	0.7893
chr1	2238084	MXRA8	0.8214
chr1	2238085	MXRA8	0.8536
chr1	2238085	C1orf86	0.7821
chr1	2238085	MIB2	0.7571
chr1	2238100	MXRA8	0.8321
chr1	2238100	C1orf86	0.8036
chr1	2238100	FLJ42875	0.8
chr1	2238334	MXRA8	0.7964
chr1	2241060	C1orf86	0.7857
chr1	2241655	MIB2	0.775
chr1	2241793	MXRA8	0.7714
chr1	2241973	C1orf86	0.9071
chr1	2241973	MXRA8	0.8
chr1	2241973	FLJ42875	0.7964
chr1	2241973	MIB2	0.7893
chr1	2241973	PLCH2	0.7571
chr1	2242034	C1orf86	0.825
chr1	2242034	MXRA8	0.8
chr1	2245988	FLJ42875	0.8036
chr1	2245988	MIB2	0.7643
chr1	2245988	C1orf86	0.7571
chr1	2245988	PRDM16	0.7536
chr1	2247067	CDK11A	0.7714
chr1	2248057	C1orf86	0.7857
chr1	2248057	MXRA8	0.7536
chr1	2249473	PANK4	0.7893
chr1	2251547	MXRA8	0.7964
chr1	2251642	MIB2	0.8107
chr1	2251642	GABRD	0.7571
chr1	2252795	PLCH2	0.8036
chr1	2253813	MXRA8	0.7893
chr1	2254150	MXRA8	0.7571
chr1	2254334	DVL1	0.7786
chr1	2254334	MXRA8	0.7536
chr1	2254338	MXRA8	0.7571
chr1	2254346	MXRA8	0.7786
chr1	2256286	PANK4	0.7571
chr1	2262232	MXRA8	0.7929
chr1	2262334	MXRA8	0.8464
chr1	2262334	C1orf86	0.7964
chr1	2262475	MXRA8	0.8286
chr1	2266229	VWA1	0.7607
chr1	2266229	PLCH2	0.7607
chr1	2266363	PLCH2	0.7571
chr1	2266591	PLCH2	0.8143
chr1	2275282	CDK11A	0.8679
chr1	2275282	PLCH2	0.7893
chr1	2275282	VWA1	0.7857
chr1	2275282	ACTRT2	0.7857
chr1	2275296	CDK11A	0.8071
chr1	2275296	PLCH2	0.8
chr1	2275296	ACTRT2	0.7714
chr1	2275310	MXRA8	0.7821
chr1	2275310	PLCH2	0.7786
chr1	2284502	PLCH2	0.7857
chr1	2284530	PLCH2	0.7857
chr1	2284822	PLCH2	0.7643
chr1	2286451	C1orf86	0.8179
chr1	2286451	MXRA8	0.8036
chr1	2286463	MXRA8	0.7786
chr1	2286463	C1orf86	0.7643
chr1	2286465	MXRA8	0.8964
chr1	2286465	C1orf86	0.7714
chr1	2286764	MXRA8	0.7536
chr1	2286764	C1orf86	0.7536
chr1	2286777	C1orf86	0.7821
chr1	2286777	MXRA8	0.7571
chr1	2304161	PANK4	0.7821
chr1	2307861	NADK	0.7607
chr1	2313954	NADK	0.7821
chr1	2313954	CDK11A	0.7571
chr1	2316452	C1orf86	0.7571
chr1	2334786	PLCH2	0.7679
chr1	2334974	PLCH2	0.7893
chr1	2337335	C1orf86	0.7571
chr1	2337497	C1orf86	0.9321
chr1	2337497	FLJ42875	0.8
chr1	2337497	RER1	0.7571
chr1	2337497	MMEL1	0.7536
chr1	2337518	C1orf86	0.8143
chr1	2337559	C1orf86	0.7607
chr1	2337577	C1orf86	0.8357
chr1	2337585	C1orf86	0.7571
chr1	2337635	FLJ42875	0.7607
chr1	2337712	C1orf86	0.7964
chr1	2344113	C1orf86	0.8036
chr1	2344113	MIB2	0.7786
chr1	2344113	PLCH2	0.7679
chr1	2344113	CDK11A	0.7679
chr1	2347016	NADK	0.7643
chr1	2347034	CDK11A	0.7929
chr1	2349048	C1orf86	0.8321
chr1	2349048	GABRD	0.7714
chr1	2349048	C1orf222	0.7536
chr1	2349554	C1orf86	0.7643
chr1	2359147	PLCH2	0.7679
chr1	2360018	PLCH2	0.8071
chr1	2364362	SKI	0.7964
chr1	2366677	C1orf86	0.7643
chr1	2377970	C1orf86	0.7786
chr1	2379751	ATAD3A	0.7893
chr1	2379832	ATAD3A	0.7571
chr1	2386965	ATAD3A	0.7571
chr1	2391477	SKI	0.7929
chr1	2391838	ATAD3A	0.8
chr1	2397537	ATAD3A	0.7607
chr1	2403711	MIB2	0.8
chr1	2403711	GABRD	0.7679
chr1	2403711	C1orf222	0.7607
chr1	2403715	MIB2	0.8643
chr1	2403715	PLCH2	0.8607
chr1	2403715	FLJ42875	0.8143
chr1	2403715	GABRD	0.8
chr1	2403715	C1orf86	0.7786
chr1	2403716	GABRD	0.7679
chr1	2403716	C1orf86	0.7571
chr1	2403716	MIB2	0.7571
chr1	2403718	MIB2	0.8107
chr1	2403718	C1orf222	0.7643
chr1	2403735	C1orf86	0.7786
chr1	2405575	C1orf86	0.7786
chr1	2405576	C1orf86	0.7679
chr1	2405601	C1orf86	0.7607
chr1	2405709	C1orf86	0.7607
chr1	2405813	C1orf86	0.775
chr1	2411082	GABRD	0.7607
chr1	2433722	C1orf86	0.7643
chr1	2433828	GABRD	0.7893
chr1	2433887	C1orf86	0.775
chr1	2433887	GABRD	0.7679
chr1	2433893	CDK11A	0.7929
chr1	2433893	MIB2	0.7571
chr1	2433893	GABRD	0.7571
chr1	2433902	C1orf86	0.7786
chr1	2433913	C1orf86	0.7964
chr1	2433918	MIB2	0.8179
chr1	2433918	C1orf86	0.8036
chr1	2433919	C1orf86	0.8393
chr1	2433919	MIB2	0.825
chr1	2433973	C1orf86	0.7679
chr1	2433973	MIB2	0.7679
chr1	2434063	C1orf86	0.7964
chr1	2434108	C1orf86	0.7607
chr1	2434115	C1orf86	0.7857
chr1	2434115	MIB2	0.7679
chr1	2434116	C1orf86	0.7536
chr1	2435511	MIB2	0.7714
chr1	2435511	C1orf86	0.7536
chr1	2435570	C1orf86	0.7679
chr1	2435581	C1orf86	0.7679
chr1	2435593	C1orf86	0.8036
chr1	2435593	MIB2	0.7607
chr1	2436440	C1orf86	0.8179
chr1	2436440	MIB2	0.7679
chr1	2436454	C1orf86	0.7607
chr1	2436460	C1orf86	0.7964
chr1	2436475	MIB2	0.825
chr1	2436475	C1orf86	0.8107
chr1	2436475	C1orf86	0.7607
chr1	2436476	C1orf86	0.7964
chr1	2436476	MIB2	0.775
chr1	2436476	C1orf86	0.7571
chr1	2436833	C1orf86	0.7714
chr1	2436854	C1orf86	0.8179
chr1	2436854	FLJ42875	0.7643
chr1	2436855	C1orf86	0.8179
chr1	2436855	FLJ42875	0.7714
chr1	2436855	PRDM16	0.7607
chr1	2436883	C1orf86	0.8464
chr1	2436883	FLJ42875	0.7786
chr1	2436883	C1orf86	0.7714
chr1	2436883	PRDM16	0.7607
chr1	2437200	C1orf86	0.7607
chr1	2437658	C1orf86	0.8143
chr1	2437658	PLCH2	0.7821
chr1	2437658	MMEL1	0.7643
chr1	2438306	C1orf86	0.8179
chr1	2438312	C1orf86	0.7893
chr1	2438315	C1orf86	0.7607
chr1	2450683	FLJ42875	0.7643
chr1	2451040	FLJ42875	0.7571
chr1	2455210	C1orf86	0.7536
chr1	2455225	C1orf86	0.775
chr1	2455226	RER1	0.7607
chr1	2455247	C1orf86	0.7571
chr1	2455265	C1orf86	0.8214
chr1	2455265	CALML6	0.775
chr1	2455265	MMEL1	0.775
chr1	2460621	CDK11A	0.7714
chr1	2461173	C1orf86	0.7536
chr1	2461820	C1orf86	0.7964
chr1	2461820	MMEL1	0.7964
chr1	2461820	CDK11A	0.7607
chr1	2461823	C1orf86	0.8036
chr1	2461823	MMEL1	0.775
chr1	2461834	C1orf86	0.7964
chr1	2461834	MMEL1	0.7714
chr1	2461838	MMEL1	0.7571
chr1	2461901	C1orf86	0.7893
chr1	2461930	C1orf86	0.8214
chr1	2461930	MMEL1	0.7607
chr1	2464122	C1orf86	0.7714
chr1	2467101	C1orf86	0.7607
chr1	2472133	C1orf86	0.8536
chr1	2472134	C1orf86	0.7607
chr1	2472147	C1orf86	0.8286
chr1	2472167	C1orf86	0.8643
chr1	2472167	MIB2	0.825
chr1	2472337	C1orf86	0.7536
chr1	2472374	C1orf86	0.7571
chr1	2472459	C1orf86	0.8107
chr1	2472506	C1orf86	0.8179
chr1	2491227	SKI	0.7679
chr1	2526949	ARHGEF16	0.7571
chr1	2539337	C1orf86	0.85
chr1	2539337	MIB2	0.7786
chr1	2539344	C1orf86	0.8214
chr1	2539344	MIB2	0.7857
chr1	2539356	C1orf86	0.8071
chr1	2539403	MIB2	0.7536
chr1	2542359	C1orf86	0.7679
chr1	2542588	C1orf86	0.7857
chr1	2542588	MIB2	0.7536
chr1	2542605	MIB2	0.8321
chr1	2542605	FLJ42875	0.7929
chr1	2542605	C1orf86	0.7786
chr1	2559939	TPRG1L	0.7607
chr1	2559945	C1orf86	0.7893
chr1	2561053	MIB2	0.7714
chr1	2571229	PANK4	0.7714
chr1	2576961	C1orf86	0.7964
chr1	2626754	WDR8	0.7571
chr1	2629249	WDR8	0.8321
chr1	2629729	WDR8	0.8643
chr1	2689171	WDR8	0.8536
chr1	2706629	C1orf86	0.7714
chr1	2719653	C1orf86	0.7964
chr1	2724191	WDR8	0.7893
chr1	2751988	PRKCZ	0.7643
chr1	2792583	TPRG1L	0.7857
chr1	2792637	TPRG1L	0.7643
chr1	2798054	C1orf86	0.775
chr1	2799615	SKI	0.8036
chr1	2799615	KIAA0495	0.7893
chr1	2799662	SKI	0.7821
chr1	2800195	PANK4	0.8143
chr1	2801085	PANK4	0.7571
chr1	2804167	WDR8	0.7679
chr1	2804167	C1orf174	0.7536
chr1	2805150	DFFB	0.7536
chr1	2811555	C1orf174	0.7714
chr1	2818547	MORN1	0.775
chr1	2820434	C1orf174	0.7821
chr1	2825189	C1orf174	0.8036
chr1	2825189	WDR8	0.7607
chr1	2835824	PANK4	0.8107
chr1	2835850	PEX10	0.7643
chr1	2838805	WDR8	0.8
chr1	2838805	C1orf174	0.8
chr1	2838849	C1orf174	0.8179
chr1	2838849	WDR8	0.7571
chr1	2838931	C1orf174	0.8036
chr1	2838931	WDR8	0.8
chr1	2845268	KIAA0495	0.7536
chr1	2847827	C1orf86	0.7571
chr1	2848865	C1orf174	0.7786
chr1	2848865	WDR8	0.7607
chr1	2849682	C1orf174	0.7786
chr1	2849682	WDR8	0.775
chr1	2850952	PANK4	0.7536
chr1	2882827	C1orf174	0.7571
chr1	2890837	C1orf174	0.7929
chr1	2895481	DFFB	0.7714
chr1	2895481	C1orf174	0.7536
chr1	2899656	C1orf86	0.7643
chr1	2901880	SKI	0.7857
chr1	2901881	SKI	0.7857
chr1	2901940	SKI	0.7571
chr1	2916388	WDR8	0.7643
chr1	2928345	SKI	0.7607
chr1	2934498	C1orf174	0.85
chr1	2934498	WDR8	0.7714
chr1	2935214	DFFB	0.7964
chr1	2935214	C1orf174	0.7536
chr1	2936769	C1orf174	0.7536
chr1	2940825	C1orf174	0.7929
chr1	2949652	C1orf174	0.7679
chr1	2979583	KIAA0495	0.7571
chr1	2979817	TPRG1L	0.7893
chr1	2980150	C1orf86	0.7643
chr1	2980164	TPRG1L	0.7571
chr1	2980380	TPRG1L	0.7857
chr1	2984831	C1orf86	0.825
chr1	2987387	C1orf86	0.7536
chr1	2987446	PLCH2	0.7929
chr1	2987446	FLJ42875	0.7679
chr1	2992640	PANK4	0.7964
chr1	2995507	C1orf174	0.7571
chr1	2995583	PANK4	0.7643
chr1	2996937	C1orf86	0.7714
chr1	2996941	PEX10	0.7536
chr1	2996974	C1orf86	0.8071
chr1	2997542	PANK4	0.7536
chr1	2997743	PANK4	0.7607
chr1	2999197	DFFB	0.7714
chr1	3001128	PANK4	0.7643
chr1	3003239	KIAA0495	0.7643
chr1	3007701	C1orf174	0.7714
chr1	3007701	DFFB	0.7536
chr1	3011305	PANK4	0.7536
chr1	3015978	DFFB	0.7786
chr1	3017650	DFFB	0.7679
chr1	3022068	C1orf86	0.7786
chr1	3022075	C1orf86	0.7821
chr1	3029255	DFFB	0.7571
chr1	3036956	CCDC27	0.7607
chr1	3037102	DFFB	0.8143
chr1	3037276	PANK4	0.8107
chr1	3038706	DFFB	0.8036
chr1	3045167	PANK4	0.7821
chr1	3055009	DFFB	0.7929
chr1	3055959	DFFB	0.8
chr1	3057006	KIAA0495	0.7536
chr1	3057036	KIAA0495	0.775
chr1	3058822	C1orf86	0.7821
chr1	3059765	DFFB	0.7714
chr1	3064440	C1orf174	0.7821
chr1	3064440	DFFB	0.7714
chr1	3064440	WDR8	0.7607
chr1	3068360	PANK4	0.7607
chr1	3068360	KIAA0495	0.7536
chr1	3071963	DFFB	0.9071
chr1	3072166	C1orf86	0.7571
chr1	3072167	CCDC27	0.8
chr1	3072167	FLJ42875	0.7893
chr1	3072167	MMEL1	0.7857
chr1	3072167	C1orf86	0.7714
chr1	3072167	ACTRT2	0.7643
chr1	3072182	C1orf86	0.7893
chr1	3072182	CCDC27	0.7821
chr1	3072182	FLJ42875	0.7571
chr1	3072186	C1orf86	0.8286
chr1	3072186	ACTRT2	0.7643
chr1	3073627	PANK4	0.7679
chr1	3073806	KIAA0495	0.7607
chr1	3075847	DFFB	0.8
chr1	3077357	DFFB	0.8
chr1	3077357	C1orf174	0.7607
chr1	3078525	PANK4	0.7536
chr1	3078782	DFFB	0.7679
chr1	3078803	DFFB	0.8393
chr1	3078803	C1orf174	0.7964
chr1	3078809	DFFB	0.8286
chr1	3078809	C1orf174	0.7571
chr1	3078930	C1orf86	0.7536
chr1	3079886	DFFB	0.7536
chr1	3080197	DFFB	0.8714
chr1	3080197	C1orf174	0.825
chr1	3080337	DFFB	0.8286
chr1	3080337	C1orf174	0.7536
chr1	3083062	PLCH2	0.7607
chr1	3083536	PANK4	0.7571
chr1	3092283	DFFB	0.7643
chr1	3092283	PANK4	0.7643
chr1	3096190	DFFB	0.8607
chr1	3099234	DFFB	0.7571
chr1	3101429	PANK4	0.7821
chr1	3102564	DFFB	0.7607
chr1	3102591	DFFB	0.7964
chr1	3102592	DFFB	0.7821
chr1	3102609	DFFB	0.7857
chr1	3102609	WDR8	0.7571
chr1	3102609	C1orf174	0.7571
chr1	3104043	C1orf174	0.7643
chr1	3104043	DFFB	0.7536
chr1	3105178	KIAA0562	0.7714
chr1	3105179	KIAA0562	0.775
chr1	3106801	C1orf174	0.8071
chr1	3107290	PANK4	0.7571
chr1	3110868	DFFB	0.7929
chr1	3111830	DFFB	0.7964
chr1	3113623	DFFB	0.7714
chr1	3113651	DFFB	0.7607
chr1	3113657	DFFB	0.7857
chr1	3113657	PANK4	0.7821
chr1	3120245	DFFB	0.7607
chr1	3123055	PANK4	0.7536
chr1	3123339	PANK4	0.7821
chr1	3124605	DFFB	0.8571
chr1	3125907	PANK4	0.7571
chr1	3126154	PANK4	0.7821
chr1	3128638	KIAA0495	0.7643
chr1	3129958	PANK4	0.7571
chr1	3129969	PANK4	0.7607
chr1	3133812	PANK4	0.7893
chr1	3135001	PANK4	0.7857
chr1	3143808	KIAA0495	0.7714
chr1	3144358	DFFB	0.8
chr1	3147942	PANK4	0.7536
chr1	3148005	C1orf174	0.775
chr1	3149777	KIAA0495	0.8321
chr1	3149785	KIAA0495	0.8107
chr1	3155965	C1orf174	0.7893
chr1	3155965	DFFB	0.7643
chr1	3159083	C1orf174	0.7786
chr1	3162454	KIAA0495	0.7536
chr1	3163342	DFFB	0.7679
chr1	3175751	DFFB	0.7929
chr1	3175768	DFFB	0.7679
chr1	3179763	C1orf174	0.7607
chr1	3179812	DFFB	0.8036
chr1	3186281	DFFB	0.8143
chr1	3186281	WDR8	0.7964
chr1	3186281	C1orf174	0.7821
chr1	3186919	DFFB	0.775
chr1	3189088	C1orf174	0.7964
chr1	3191883	PANK4	0.7679
chr1	3192344	C1orf174	0.7607
chr1	3193001	DFFB	0.7679
chr1	3193787	PANK4	0.7536
chr1	3193875	PEX10	0.8071
chr1	3195414	PANK4	0.7679
chr1	3195570	PANK4	0.7714
chr1	3195703	WDR8	0.7929
chr1	3195765	C1orf174	0.8
chr1	3195765	WDR8	0.7536
chr1	3195843	DFFB	0.7821
chr1	3195843	C1orf174	0.7536
chr1	3196042	C1orf174	0.7786
chr1	3196863	C1orf174	0.825
chr1	3196863	WDR8	0.7679
chr1	3200587	KIAA0495	0.7893
chr1	3201953	C1orf174	0.7536
chr1	3204273	PANK4	0.7786
chr1	3206432	DFFB	0.7714
chr1	3206432	WDR8	0.7679
chr1	3206450	DFFB	0.7786
chr1	3207420	PANK4	0.7607
chr1	3207540	DFFB	0.7929
chr1	3209788	WDR8	0.7929
chr1	3213047	DFFB	0.7714
chr1	3216678	C1orf174	0.7893
chr1	3225427	WDR8	0.8357
chr1	3225451	WDR8	0.7786
chr1	3226889	WDR8	0.8071
chr1	3226889	C1orf174	0.7607
chr1	3234198	PANK4	0.7571
chr1	3234256	KIAA0495	0.7536
chr1	3234260	PANK4	0.7536
chr1	3236689	C1orf174	0.7571
chr1	3238152	WDR8	0.8286
chr1	3238152	C1orf174	0.7821
chr1	3248374	DFFB	0.775
chr1	3263614	DFFB	0.7714
chr1	3263669	DFFB	0.7786
chr1	3265598	DFFB	0.8
chr1	3272662	C1orf174	0.7643
chr1	3273441	PANK4	0.7536
chr1	3274632	C1orf174	0.8607
chr1	3274632	DFFB	0.775
chr1	3274632	WDR8	0.7607
chr1	3276929	DFFB	0.7679
chr1	3277064	DFFB	0.8321
chr1	3277064	C1orf174	0.7964
chr1	3277064	WDR8	0.7786
chr1	3280683	C1orf174	0.7536
chr1	3281046	DFFB	0.8107
chr1	3283688	WDR8	0.7821
chr1	3283688	C1orf174	0.7821
chr1	3289798	PANK4	0.7714
chr1	3303959	C1orf174	0.8071
chr1	3303959	WDR8	0.7714
chr1	3305115	C1orf174	0.7679
chr1	3305630	C1orf174	0.7643
chr1	3306086	DFFB	0.8179
chr1	3306173	DFFB	0.7607
chr1	3307115	KIAA0495	0.7571
chr1	3314102	KIAA0495	0.7821
chr1	3314113	KIAA0495	0.7857
chr1	3319265	C1orf174	0.7643
chr1	3319967	KIAA0495	0.7536
chr1	3320022	KIAA0495	0.7643
chr1	3320738	PANK4	0.7571
chr1	3320854	PANK4	0.7964
chr1	3321139	PANK4	0.7643
chr1	3321139	DFFB	0.7536
chr1	3321351	PANK4	0.8036
chr1	3321918	DFFB	0.7571
chr1	3322223	C1orf174	0.7571
chr1	3324671	C1orf174	0.7786
chr1	3328008	PEX10	0.7536
chr1	3328085	KIAA0495	0.7571
chr1	3328265	KIAA0495	0.8
chr1	3328266	KIAA0495	0.7821
chr1	3328996	C1orf174	0.7679
chr1	3329266	DFFB	0.7679
chr1	3330139	C1orf174	0.7857
chr1	3331278	C1orf174	0.7607
chr1	3336895	KIAA0495	0.8179
chr1	3337425	WDR8	0.7571
chr1	3340625	PANK4	0.7536
chr1	3341944	WDR8	0.7536
chr1	3344672	DFFB	0.8
chr1	3345042	DFFB	0.8071
chr1	3345052	DFFB	0.8679
chr1	3345052	LRRC47	0.7929
chr1	3345073	PANK4	0.8036
chr1	3347458	PANK4	0.7893
chr1	3347458	WDR8	0.775
chr1	3350440	TP73	0.7857
chr1	3355347	DFFB	0.7893
chr1	3379884	DFFB	0.7821
chr1	3382238	PLCH2	0.8286
chr1	3389970	PLCH2	0.8679
chr1	3390006	PLCH2	0.8179
chr1	3390006	FLJ42875	0.7536
chr1	3390009	PLCH2	0.775
chr1	3390013	PLCH2	0.7679
chr1	3390057	PLCH2	0.7893
chr1	3390066	PLCH2	0.7964
chr1	3414014	DFFB	0.8071
chr1	3414014	C1orf174	0.7643
chr1	3416126	C1orf174	0.7536
chr1	3416224	DFFB	0.8071
chr1	3416413	TP73	0.7679
chr1	3416504	DFFB	0.7536
chr1	3418018	DFFB	0.7821
chr1	3418656	PANK4	0.8179
chr1	3420448	DFFB	0.8429
chr1	3421427	DFFB	0.775
chr1	3422095	DFFB	0.7857
chr1	3432266	DFFB	0.8786
chr1	3437112	DFFB	0.8536
chr1	3437116	DFFB	0.775
chr1	3458305	WDR8	0.775
chr1	3460230	TPRG1L	0.8036
chr1	3460252	CCDC27	0.7714
chr1	3464843	CCDC27	0.7571
chr1	3464968	TPRG1L	0.7536
chr1	3488659	DFFB	0.7821
chr1	3495718	DFFB	0.7536
chr1	3496415	DFFB	0.8107
chr1	3496415	C1orf174	0.7536
chr1	3496431	DFFB	0.8143
chr1	3496431	C1orf174	0.7929
chr1	3499167	DFFB	0.7714
chr1	3514921	TPRG1L	0.7571
chr1	3514990	TPRG1L	0.7607
chr1	3514990	TPRG1L	0.7536
chr1	3515194	TPRG1L	0.7607
chr1	3518760	DFFB	0.7571
chr1	3567532	FLJ42875	0.7786
chr1	3593813	DFFB	0.8179
chr1	3624292	TPRG1L	0.7857
chr1	3639584	DFFB	0.7821
chr1	3644276	CCDC27	0.7643
chr1	3644276	FLJ42875	0.7536
chr1	3685319	C1orf174	0.7571
chr1	3687804	TPRG1L	0.8
chr1	3689557	ARHGEF16	0.7679
chr1	3695374	FLJ42875	0.7679
chr1	3695374	CCDC27	0.7536
chr1	3774574	TPRG1L	0.8321
chr1	3774575	TPRG1L	0.8071
chr1	3774577	TPRG1L	0.7571
chr1	3774584	TPRG1L	0.7786
chr1	3774585	TPRG1L	0.7714
[truncated: 116,419 more rows]
